# Supplementary material for: Combined analysis of the metabolome and transcriptome provides insight into seed oil accumulation in soybean
Source: Biotechnol Biofuels Bioprod. 2023 Apr 25;16:70. doi: 10.1186/s13068-023-02321-3 (PMC10131312; doi:10.1186/s13068-023-02321-3)
Supplement: Supplementary file 1 — Additional file 1: Figure S1. The oil content of the 30 soybean varieties. Student’s t-test were carried the significance levels (*P<0.05, **P<0.01). Figure S2. The content of flavonoid-related metabolites in the three comparison groups. Red represents up-regulated, and blue represents down-regulated. Figure S3. KEGG enrichment analysis p-value histogram of the differentially expressed genes (DEGs) and differentially abundant metabolites (DAMs) of the three comparison groups. A. FHO vs. FLO, B. THO vs. TLO, C. HO vs. LO. Blue represents gene, and green represents metabolite. Figure S4. A. Total number of DEG TFs in the three comparison groups. B. Number of various DEG TFs in the three comparison groups. Figure S5. Expression levels of 10 candidate genes in DN47 and DN50 soybean germplasms at the R6 growth period. Purple column represents DN50, blue column represents DN47. Student’s t-test were carried the significance levels (*P<0.05, **P<0.01). Figure S6. Correlations of the expression levels of the qRT-PCR and transcriptome data in the three comparison groups. A. FHO vs. FLO, B. THO vs. TLO, C. HO vs. LO. Table S1. Oil content of the 30 soybean varieties. Table S2. Statistics of differential genes related to oil synthesis. Table S3. Classification of metabolites related to lipid synthesis. Table S4. Co-expression analysis of lipid-related metabolites and genes. Table S5. Co-expression analysis of transcription factor and lipid-related metabolites. Table S6. Primers used for qRT-PCR. [file 13068_2023_2321_MOESM1_ESM.zip › Supplementary material/TableS1 .xlsx]

## Sheet: Sheet1
TableS1. Oil content of thirty soybean varieties
Name	oil content			metabolome and transcriptome analysis in FHO vs FLO
High oil content				Five high-oil (FHO)			Five low-oil (FLO)
Sui03-3952	22.6			Sui03-3952	22.6	vs	XLmoshidou	17.4
Sui03-3046	22			Sui03-3046	22		Xiaobaiji	19
HN44	21.9			HN44	21.9		Chundouyihao	19.1
HF22	21.8			HF22	21.8		Boige du	19.4
DN47	21.8			DN47	21.8		DN50	19.4
DF5	21.8
DK5	21.8			metabolome and transcriptome analysis in THO vs TLO
SN30	21.8			10 high-oil (THO)			10 low-oil (TLO)
HF50	21.8			Sui03-3952	22.6	vs	XLmoshidou	17.4
LD5	21.8			Sui03-3046	22		Xiaobaiji	19
FS2	21.7			HN44	21.9		Chundouyihao	19.1
HH54	21.6			HF22	21.8		Boige du	19.4
TD51	21.6			DN47	21.8		DN50	19.4
JN20	21.6			DF5	21.8		L338	19.6
HF47	21.4			DK5	21.8		L-9	19.7
Low oil content				SN30	21.8		L-58Keburi	19.7
XLmoshidou	17.4			HF50	21.8		Huasanjia	20
Xiaobaiji	19			LD5	21.8		Sixty days	20.1
Chundouyihao	19.1
Boige du	19.4			metabolome and transcriptome analysis in THO vs TLO
DN50	19.4			15 high-oil (HO)			15 low-oil (LO)
L338	19.6			Sui03-3952	22.6	vs	XLmoshidou	17.4
L-9	19.7			Sui03-3046	22		Xiaobaiji	19
L-58Keburi	19.7			HN44	21.9		Chundouyihao	19.1
Huasanjia	20			HF22	21.8		Boige du	19.4
Sixty days	20.1			DN47	21.8		DN50	19.4
Heilongjiang41	20.1			DF5	21.8		L338	19.6
ZP95-588	20.4			DK5	21.8		L-9	19.7
JY94	20.4			SN30	21.8		L-58Keburi	19.7
MD11	20.5			HF50	21.8		Huasanjia	20
ZZJ4032	20.7			LD5	21.8		Sixty days	20.1
				FS2	21.7		Heilongjiang41	20.1
				HH54	21.6		ZP95-588	20.4
				TD51	21.6		JY94	20.4
				JN20	21.6		MD11	20.5
				HF47	21.4		ZZJ4032	20.7
