# Supplementary material for: Combined analysis of the metabolome and transcriptome provides insight into seed oil accumulation in soybean
Source: Biotechnol Biofuels Bioprod. 2023 Apr 25;16:70. doi: 10.1186/s13068-023-02321-3 (PMC10131312; doi:10.1186/s13068-023-02321-3)
Supplement: Supplementary file 1 — Additional file 1: Figure S1. The oil content of the 30 soybean varieties. Student’s t-test were carried the significance levels (*P<0.05, **P<0.01). Figure S2. The content of flavonoid-related metabolites in the three comparison groups. Red represents up-regulated, and blue represents down-regulated. Figure S3. KEGG enrichment analysis p-value histogram of the differentially expressed genes (DEGs) and differentially abundant metabolites (DAMs) of the three comparison groups. A. FHO vs. FLO, B. THO vs. TLO, C. HO vs. LO. Blue represents gene, and green represents metabolite. Figure S4. A. Total number of DEG TFs in the three comparison groups. B. Number of various DEG TFs in the three comparison groups. Figure S5. Expression levels of 10 candidate genes in DN47 and DN50 soybean germplasms at the R6 growth period. Purple column represents DN50, blue column represents DN47. Student’s t-test were carried the significance levels (*P<0.05, **P<0.01). Figure S6. Correlations of the expression levels of the qRT-PCR and transcriptome data in the three comparison groups. A. FHO vs. FLO, B. THO vs. TLO, C. HO vs. LO. Table S1. Oil content of the 30 soybean varieties. Table S2. Statistics of differential genes related to oil synthesis. Table S3. Classification of metabolites related to lipid synthesis. Table S4. Co-expression analysis of lipid-related metabolites and genes. Table S5. Co-expression analysis of transcription factor and lipid-related metabolites. Table S6. Primers used for qRT-PCR. [file 13068_2023_2321_MOESM1_ESM.zip › Supplementary material/TableS2.xlsx]

## Sheet: FHO vs FLO
Pathway	Gene ID	Log2FC
superpathway of acetyl-CoA biosynthesis MetaCyc:PWY-5173, PlantCyc:PWY-5173	Glyma.15G140200	-5.1615
	Glyma.01G081900	-3.8278
	Glyma.08G159900	-3.6869
	Glyma.09G038000	-2.585
	Glyma.15G267000	-2.0486
	Glyma.15G143100	-1.9185
	Glyma.17G033600	1.166
palmitate biosynthesis II (bacteria and plants) MetaCyc:PWY-5971, PlantCyc:PWY-5971	Glyma.07G161900	-5
	Glyma.18G076900	-4.3219
	Glyma.20G007900	-3.8948
	Glyma.05G118800	-2.8074
	Glyma.18G091100	-2.585
	Glyma.13G079900	-2.2176
	Glyma.05G216600	-1.4643
	Glyma.02G010300	-1.3833
	Glyma.08G345900	-1.348
	Glyma.15G052500	-1.1076
	Glyma.11G248000	-1.0972
	Glyma.08G179900	-1.015
	Glyma.07G019100	1.1791
	Glyma.10G010800	1.4344
	Glyma.04G151600	1.8438
	Glyma.04G151600	1.8438
	Glyma.17G031800	1.9746
	Glyma.19G218300	2.1715
	Glyma.06G211300	2.4847
superpathway of fatty acid biosynthesis II (plant) MetaCyc:PWY-5156, PlantCyc:PWY-5156	Glyma.07G161900	-5
	Glyma.10G268200	-4.4594
	Glyma.18G076900	-4.3219
	Glyma.20G007900	-3.8948
	Glyma.05G118800	-2.8074
	Glyma.18G091100	-2.585
	Glyma.13G079900	-2.2176
	Glyma.13G038600	-1.7943
	Glyma.05G216600	-1.4643
	Glyma.02G010300	-1.3833
	Glyma.08G345900	-1.348
	Glyma.15G052500	-1.1076
	Glyma.11G248000	-1.0972
	Glyma.08G179900	-1.015
	Glyma.07G019100	1.1791
	Glyma.10G010800	1.4344
	Glyma.04G151600	1.8438
	Glyma.17G031800	1.9746
	Glyma.19G218300	2.1715
	Glyma.06G211300	2.4847
	Glyma.06G168100	2.5443
stearate biosynthesis II (bacteria and plants) MetaCyc:PWY-5989, PlantCyc:PWY-5989	Glyma.07G161900	-5
	Glyma.18G076900	-4.3219
	Glyma.20G007900	-3.8948
	Glyma.05G118800	-2.8074
	Glyma.13G079900	-2.2176
	Glyma.05G216600	-1.4643
	Glyma.02G010300	-1.3833
	Glyma.08G345900	-1.348
	Glyma.15G052500	-1.1076
	Glyma.11G248000	-1.0972
	Glyma.08G179900	-1.015
	Glyma.07G019100	1.1791
	Glyma.10G010800	1.4344
	Glyma.04G151600	1.8438
	Glyma.19G218300	2.1715
	Glyma.06G211300	2.4847
oleate biosynthesis I (plants) MetaCyc:PWY-5147, PlantCyc:PWY-5147	Glyma.07G161900	-5
	Glyma.10G268200	-4.4594
	Glyma.18G076900	-4.3219
	Glyma.20G007900	-3.8948
	Glyma.13G079900	-2.2176
	Glyma.13G038600	-1.7943
	Glyma.05G216600	-1.4643
	Glyma.02G010300	-1.3833
	Glyma.07G019100	1.1791
	Glyma.10G010800	1.4344
	Glyma.04G151600	1.8438
	Glyma.19G218300	2.1715
	Glyma.06G211300	2.4847
	Glyma.06G168100	2.5443
glycerol degradation I MetaCyc:PWY-4261, PlantCyc:PWY-4261	Glyma.10G207700	1.105
diacylglycerol and triacylglycerol biosynthesis AraCyc:TRIGLSYN-PWY, MetaCyc:TRIGLSYN-PWY, PlantCyc:TRIGLSYN-PWY	Glyma.02G286500	-8.0168
	Glyma.13G046600	-4.6439
	Glyma.09G239600	-4.3074
	Glyma.07G146800	-4.2479
	Glyma.01G113200	-4.0661
	Glyma.14G067200	-3.7004
	Glyma.15G171700	-3.7004
	Glyma.06G026500	-3.2327
	Glyma.03G221100	-2.8074
	Glyma.16G051300	-2.7496
	Glyma.17G051300	-2.5361
	Glyma.11G120600	-2.3969
	Glyma.12G114900	-2.1155
	Glyma.09G065300	-1.3757
	Glyma.17G139100	-1.1081
	Glyma.11G190400	-1.0052
	Glyma.17G255400	1.2591
	Glyma.14G028300	1.2801
	Glyma.16G115700	1.2852
	Glyma.14G077500	1.3006
	Glyma.02G249300	1.3536
	Glyma.13G118300	1.3589
	Glyma.17G242900	1.4219
	Glyma.13G295900	2.3219
	Glyma.18G058400	2.3219
	Glyma.10G119900	2.4406
	Glyma.06G291300	3.4594
linoleate biosynthesis I (plants) MetaCyc:PWY-5995, PlantCyc:PWY-5995	Glyma.03G144500	1.213
	Glyma.19G147400	-1.3557
superpathway of biosynthesis MetaCyc:PWY4FS-5	Glyma.08G213100	-3.7881
	Glyma.18G299900	-3.7726
	Glyma.02G250400	-1.3379
	Glyma.05G246500	-1.142
	Glyma.07G029800	-1.1009
	Glyma.03G164300	1.0785
	Glyma.04G132000	1.5349
	Glyma.02G052000	2.3473
glycolysis I (from glucose 6-phosphate) MetaCyc:GLYCOLYSIS, PlantCyc:GLYCOLYSIS	Glyma.02G303000	-4.1293
	Glyma.16G204600	-3.9386
	Glyma.07G142700	-3.0516
	Glyma.19G078300	-3.0395
	Glyma.16G173100	-2.7831
	Glyma.04G104500	-2.5141
	Glyma.02G071100	-2.273
	Glyma.13G087800	-2.237
	Glyma.18G193600	-2.112
	Glyma.06G105600	-2.0427
	Glyma.06G032500	-2.0242
	Glyma.14G170700	-2.0179
	Glyma.11G111100	-1.967
	Glyma.08G199800	-1.956
	Glyma.05G073100	-1.926
	Glyma.09G153900	-1.675
	Glyma.12G037400	-1.6513
	Glyma.03G092700	-1.6453
	Glyma.15G261900	-1.3583
	Glyma.13G151800	-1.298
	Glyma.19G017200	-1.1492
	Glyma.06G094300	-1.1329
	Glyma.05G224900	-1.122
	Glyma.13G146200	-1.0358
	Glyma.10G268500	1.038
	Glyma.10G201100	1.0607
	Glyma.06G172600	1.1259
	Glyma.05G095000	2.585
	Glyma.15G235300	4

## Sheet: THO vs TLO
Pathway	Gene ID	Log2FC
superpathway of acetyl-CoA biosynthesis MetaCyc:PWY-5173, PlantCyc:PWY-5173	Glyma.09G038000	2.1699
	Glyma.17G033600	1.4203
	Glyma.15G143100	-1.6491
	Glyma.15G267000	-1.9234
	Glyma.08G159900	-2.484
	Glyma.01G081900	-2.8625
	Glyma.15G140200	-3.136
palmitate biosynthesis II (bacteria and plants) MetaCyc:PWY-5971, PlantCyc:PWY-5971	Glyma.18G076900	-5.6724
	Glyma.13G079900	-1.8164
	Glyma.05G118800	-1.8074
	Glyma.08G345900	-1.5406
	Glyma.20G007900	-1.2561
	Glyma.05G216600	-1.1994
	Glyma.07G161900	-1.1699
	Glyma.11G248000	-1.1304
	Glyma.15G052500	-1.0623
	Glyma.02G010300	-1.0303
	Glyma.18G156100	-1.0231
	Glyma.07G019100	1.0692
	Glyma.08G073900	1.1856
	Glyma.17G031800	1.6655
	Glyma.10G010800	1.6788
	Glyma.04G151600	1.9889
	Glyma.15G135700	2
	Glyma.06G211300	2.2809
	Glyma.09G029900	5.5173
superpathway of fatty acid biosynthesis II (plant) MetaCyc:PWY-5156, PlantCyc:PWY-5156	Glyma.18G076900	-5.6724
	Glyma.10G268200	-3.4594
	Glyma.13G079900	-1.8164
	Glyma.05G118800	-1.8074
	Glyma.13G038600	-1.5484
	Glyma.08G345900	-1.5406
	Glyma.20G007900	-1.2561
	Glyma.05G216600	-1.1994
	Glyma.07G161900	-1.1699
	Glyma.11G248000	-1.1304
	Glyma.15G052500	-1.0623
	Glyma.02G010300	-1.0303
	Glyma.18G156100	-1.0231
	Glyma.07G019100	1.0692
	Glyma.08G073900	1.1856
	Glyma.04G197400	1.387
	Glyma.06G168100	1.5025
	Glyma.17G031800	1.6655
	Glyma.10G010800	1.6788
	Glyma.04G151600	1.9889
	Glyma.15G135700	2
	Glyma.06G211300	2.2809
	Glyma.09G029900	5.5173
stearate biosynthesis II (bacteria and plants) MetaCyc:PWY-5989, PlantCyc:PWY-5989	Glyma.18G076900	-5.6724
	Glyma.13G079900	-1.8164
	Glyma.05G118800	-1.8074
	Glyma.08G345900	-1.5406
	Glyma.20G007900	-1.2561
	Glyma.05G216600	-1.1994
	Glyma.07G161900	-1.1699
	Glyma.11G248000	-1.1304
	Glyma.15G052500	-1.0623
	Glyma.02G010300	-1.0303
	Glyma.18G156100	-1.0231
	Glyma.07G019100	1.0692
	Glyma.08G073900	1.1856
	Glyma.10G010800	1.6788
	Glyma.04G151600	1.9889
	Glyma.06G211300	2.2809
oleate biosynthesis I (plants) MetaCyc:PWY-5147, PlantCyc:PWY-5147	Glyma.18G076900	-5.6724
	Glyma.10G268200	-3.4594
	Glyma.13G079900	-1.8164
	Glyma.13G038600	-1.5484
	Glyma.20G007900	-1.2561
	Glyma.05G216600	-1.1994
	Glyma.07G161900	-1.1699
	Glyma.02G010300	-1.0303
	Glyma.07G019100	1.0692
	Glyma.04G197400	1.387
	Glyma.06G168100	1.5025
	Glyma.10G010800	1.6788
	Glyma.04G151600	1.9889
	Glyma.06G211300	2.2809
glycerol degradation I MetaCyc:PWY-4261, PlantCyc:PWY-4261	Glyma.10G207700	0.9855
diacylglycerol and triacylglycerol biosynthesis AraCyc:TRIGLSYN-PWY, MetaCyc:TRIGLSYN-PWY, PlantCyc:TRIGLSYN-PWY	Glyma.09G239600	-5.1293
	Glyma.07G146800	-4
	Glyma.03G221100	-3.6439
	Glyma.06G026500	-2.8307
	Glyma.14G067200	-2.7004
	Glyma.11G120600	-2.6893
	Glyma.13G046600	-2.6323
	Glyma.16G051300	-2.3771
	Glyma.02G286500	-2.1752
	Glyma.17G051300	-2.0764
	Glyma.08G309200	-1.8074
	Glyma.07G231200	-1.8074
	Glyma.09G065300	-1.1758
	Glyma.17G139100	-1.008
	Glyma.14G077500	1.0481
	Glyma.17G242900	1.2013
	Glyma.18G258100	1.3219
	Glyma.18G058400	1.3219
	Glyma.13G295900	1.3219
	Glyma.13G118300	1.4242
	Glyma.02G249300	1.737
	Glyma.06G291300	2.273
	Glyma.10G119900	2.5305
	Glyma.02G010600	2.6845
linoleate biosynthesis I (plants) MetaCyc:PWY-5995, PlantCyc:PWY-5995	Glyma.03G144500	1.3549
	Glyma.19G147400	-1.0483
superpathway of biosynthesis MetaCyc:PWY4FS-5	Glyma.08G213100	-3.517
	Glyma.18G299900	-2.7478
	Glyma.03G164300	1.0334
	Glyma.19G165700	1.2237
	Glyma.04G132000	1.3683
	Glyma.02G052000	2.5046
glycolysis I (from glucose 6-phosphate) MetaCyc:GLYCOLYSIS, PlantCyc:GLYCOLYSIS	Glyma.05G073100	-3.926
	Glyma.02G303000	-2.8074
	Glyma.04G104500	-2.4934
	Glyma.16G173100	-2.3664
	Glyma.11G111100	-2.2227
	Glyma.07G142700	-2.2219
	Glyma.18G193600	-1.7991
	Glyma.19G078300	-1.7959
	Glyma.13G087800	-1.7075
	Glyma.08G199800	-1.6152
	Glyma.14G170700	-1.4642
	Glyma.12G037400	-1.444
	Glyma.03G092700	-1.4362
	Glyma.13G151800	-1.3313
	Glyma.06G105600	-1.2961
	Glyma.02G071100	-1.2835
	Glyma.05G224900	-1.121
	Glyma.08G138100	-1.1155
	Glyma.15G261900	-1.0262
	Glyma.05G095000	-1
	Glyma.10G268500	1.0105
	Glyma.06G172600	1.0521
	Glyma.11G247600	1.2989
	Glyma.10G201100	1.3692
	Glyma.09G153900	2.5288

## Sheet: HO vs LO
TableS2. Statistics of differential genes related to oil synthesis
Pathway	Gene ID	Log2FC
superpathway of acetyl-CoA biosynthesis MetaCyc:PWY-5173, PlantCyc:PWY-5173	Glyma.15G140200	-2.7938
	Glyma.01G081900	-2.3163
	Glyma.08G159900	-2.0746
	Glyma.15G267000	-1.6009
	Glyma.15G143100	-1.4431
	Glyma.17G033600	1.2298
palmitate biosynthesis II (bacteria and plants) MetaCyc:PWY-5971, PlantCyc:PWY-5971	Glyma.18G076900	-2.8443
	Glyma.13G079900	-1.6518
	Glyma.08G345900	-1.408
	Glyma.02G010300	-1.403
	Glyma.20G007900	-1.3043
	Glyma.05G118800	-1.2224
	Glyma.14G149700	-1.1294
	Glyma.08G073900	1.2972
	Glyma.07G019100	1.3542
	Glyma.10G010800	1.4836
	Glyma.17G031800	1.4874
	Glyma.04G151600	1.847
	Glyma.06G211300	2.2988
	Glyma.09G029900	5.2225
superpathway of fatty acid biosynthesis II (plant) MetaCyc:PWY-5156, PlantCyc:PWY-5156	Glyma.10G268200	-2.8745
	Glyma.18G076900	-2.8443
	Glyma.20G122900	-2.2224
	Glyma.13G079900	-1.6518
	Glyma.08G345900	-1.408
	Glyma.02G010300	-1.403
	Glyma.20G007900	-1.3043
	Glyma.05G118800	-1.2224
	Glyma.13G038600	-1.164
	Glyma.14G149700	-1.1294
	Glyma.08G073900	1.2972
	Glyma.07G019100	1.3542
	Glyma.10G010800	1.4836
	Glyma.17G031800	1.4874
	Glyma.04G151600	1.847
	Glyma.06G211300	2.2988
	Glyma.09G029900	5.2225
stearate biosynthesis II (bacteria and plants) MetaCyc:PWY-5989, PlantCyc:PWY-5989	Glyma.18G076900	-2.8443
	Glyma.13G079900	-1.6518
	Glyma.08G345900	-1.408
	Glyma.02G010300	-1.403
	Glyma.20G007900	-1.3043
	Glyma.05G118800	-1.2224
	Glyma.05G118900	-1.2224
	Glyma.14G149700	-1.1294
	Glyma.08G073900	1.2972
	Glyma.07G019100	1.3542
	Glyma.10G010800	1.4836
	Glyma.04G151600	1.847
	Glyma.06G211300	2.2988
oleate biosynthesis I (plants) MetaCyc:PWY-5147, PlantCyc:PWY-5147	Glyma.10G268200	-2.8745
	Glyma.18G076900	-2.8443
	Glyma.20G122900	-2.2224
	Glyma.13G079900	-1.6518
	Glyma.02G010300	-1.403
	Glyma.20G007900	-1.3043
	Glyma.13G038600	-1.164
	Glyma.14G149700	-1.1294
	Glyma.07G019100	1.3542
	Glyma.10G010800	1.4836
	Glyma.04G151600	1.847
	Glyma.06G211300	2.2988
glycerol degradation I MetaCyc:PWY-4261, PlantCyc:PWY-4261	Glyma.10G207700	1.0839
diacylglycerol and triacylglycerol biosynthesis AraCyc:TRIGLSYN-PWY, MetaCyc:TRIGLSYN-PWY, PlantCyc:TRIGLSYN-PWY	Glyma.03G221100	-4.2224
	Glyma.11G120600	-3.2403
	Glyma.13G046600	-2.9635
	Glyma.20G070400	-2.8745
	Glyma.09G239600	-2.7843
	Glyma.06G026500	-2.2849
	Glyma.08G309200	-2.1155
	Glyma.17G051300	-1.7543
	Glyma.10G011000	-1.585
	Glyma.10G119900	2.38
	Glyma.15G171700	-1.3949
	Glyma.12G114900	-1.3448
	Glyma.07G231200	-1.1155
	Glyma.16G051300	-1.1007
	Glyma.09G065300	-1.0971
	Glyma.17G139100	-1.0926
	Glyma.07G146800	-1.0875
	Glyma.18G257900	-1
	Glyma.18G107100	1
	Glyma.17G242900	1.1345
	Glyma.16G115700	1.1876
	Glyma.14G077500	1.2688
	Glyma.13G118300	1.4347
	Glyma.18G058400	1.4594
	Glyma.14G067200	1.4695
	Glyma.02G249300	1.9069
	Glyma.02G010600	2
	Glyma.02G286500	-1.5
linoleate biosynthesis I (plants) MetaCyc:PWY-5995, PlantCyc:PWY-5995	Glyma.03G144500	1.1567
	Glyma.19G147400	-1.0485
superpathway of biosynthesis MetaCyc:PWY4FS-5	Glyma.18G299900	-3.2272
	Glyma.08G213100	-1.7227
	Glyma.05G246500	-1.0288
	Glyma.04G132000	1.4333
	Glyma.02G052000	2.7219
glycolysis I (from glucose 6-phosphate) MetaCyc:GLYCOLYSIS, PlantCyc:GLYCOLYSIS	Glyma.07G142700	-2.1213
	Glyma.19G078300	-2.054
	Glyma.11G111100	-2.0478
	Glyma.16G173100	-1.8838
	Glyma.18G193600	-1.8186
	Glyma.04G104500	-1.6459
	Glyma.05G073100	-1.5677
	Glyma.02G071100	-1.407
	Glyma.08G138100	-1.3923
	Glyma.08G199800	-1.3818
	Glyma.12G037400	-1.3337
	Glyma.13G087800	-1.2559
	Glyma.06G105600	-1.1569
	Glyma.03G092700	-1.0331
	Glyma.15G235300	-1.0211
	Glyma.10G066700	1.0772
	Glyma.10G201100	1.344
	Glyma.09G153900	1.6205
