# Supplementary material for: Combined analysis of the metabolome and transcriptome provides insight into seed oil accumulation in soybean
Source: Biotechnol Biofuels Bioprod. 2023 Apr 25;16:70. doi: 10.1186/s13068-023-02321-3 (PMC10131312; doi:10.1186/s13068-023-02321-3)
Supplement: Supplementary file 1 — Additional file 1: Figure S1. The oil content of the 30 soybean varieties. Student’s t-test were carried the significance levels (*P<0.05, **P<0.01). Figure S2. The content of flavonoid-related metabolites in the three comparison groups. Red represents up-regulated, and blue represents down-regulated. Figure S3. KEGG enrichment analysis p-value histogram of the differentially expressed genes (DEGs) and differentially abundant metabolites (DAMs) of the three comparison groups. A. FHO vs. FLO, B. THO vs. TLO, C. HO vs. LO. Blue represents gene, and green represents metabolite. Figure S4. A. Total number of DEG TFs in the three comparison groups. B. Number of various DEG TFs in the three comparison groups. Figure S5. Expression levels of 10 candidate genes in DN47 and DN50 soybean germplasms at the R6 growth period. Purple column represents DN50, blue column represents DN47. Student’s t-test were carried the significance levels (*P<0.05, **P<0.01). Figure S6. Correlations of the expression levels of the qRT-PCR and transcriptome data in the three comparison groups. A. FHO vs. FLO, B. THO vs. TLO, C. HO vs. LO. Table S1. Oil content of the 30 soybean varieties. Table S2. Statistics of differential genes related to oil synthesis. Table S3. Classification of metabolites related to lipid synthesis. Table S4. Co-expression analysis of lipid-related metabolites and genes. Table S5. Co-expression analysis of transcription factor and lipid-related metabolites. Table S6. Primers used for qRT-PCR. [file 13068_2023_2321_MOESM1_ESM.zip › Supplementary material/TableS3.xlsx]

## Sheet: Sheet1
TableS3. Classification of metabolites related to lipid synthesis
Index	Compounds	Formula	RT	Mass	Score	Class
neg1451	2(R)-HPOT	C18 H30 O4	12.87	310.215	97.01	alpha-Linolenic acid metabolism
neg1628	2(R)-HPOT	C18 H30 O4	13.091	310.215	81.2	alpha-Linolenic acid metabolism
neg2470	Traumatic Acid	C12 H20 O4	10.227	228.137	96.79	alpha-Linolenic acid metabolism
neg2520	2(R)-HPOT	C18 H30 O4	14.605	310.215	85.23	alpha-Linolenic acid metabolism
neg3115	2(R)-HPOT	C18 H30 O4	12.739	310.215	96.35	alpha-Linolenic acid metabolism
neg3539	Traumatic Acid	C12 H20 O4	6.567	228.137	86.14	alpha-Linolenic acid metabolism
neg3788	10-OPDA	C18 H28 O3	14.952	292.204	99.44	alpha-Linolenic acid metabolism
neg3951	2(R)-HPOT	C18 H30 O4	12.623	310.214	81.54	alpha-Linolenic acid metabolism
neg4393	Traumatic Acid	C12 H20 O4	6.022	228.136	47.45	alpha-Linolenic acid metabolism
neg4581	Traumatic Acid	C12 H20 O4	10.141	228.137	97.57	alpha-Linolenic acid metabolism
pos0321	Acetylcholine	C7 H16 N O2	1.858	146.119	97.88	alpha-Linolenic acid metabolism
pos0367	10-OPDA	C18 H28 O3	12.88	292.203	98.15	alpha-Linolenic acid metabolism
pos0656	12-oxo-9(Z)-dodecenoic acid	C12 H20 O3	11.465	212.14	92.36	alpha-Linolenic acid metabolism
pos0748	methyl (+)-7-isojasmonate	C13 H20 O3	5.716	224.139	66.55	alpha-Linolenic acid metabolism
pos0779	10-OPDA	C18 H28 O3	11.33	292.203	80.99	alpha-Linolenic acid metabolism
pos1050	Traumatic Acid	C12 H20 O4	5.696	228.133	56.63	alpha-Linolenic acid metabolism
pos1181	10-OPDA	C18 H28 O3	12.944	292.203	96.87	alpha-Linolenic acid metabolism
pos1267	methyl (+)-7-isojasmonate	C13 H20 O3	6.507	224.136	44.08	alpha-Linolenic acid metabolism
pos1367	methyl (+)-7-isojasmonate	C13 H20 O3	6.908	224.141	97.42	alpha-Linolenic acid metabolism
pos1492	2(R)-HPOT	C18 H30 O4	11.457	310.213	79.99	alpha-Linolenic acid metabolism
pos2963	10-OPDA	C18 H28 O3	15.117	292.204	98.63	alpha-Linolenic acid metabolism
pos3005	2(R)-HPOT	C18 H30 O4	10.729	310.215	98.22	alpha-Linolenic acid metabolism
pos3099	10-OPDA	C18 H28 O3	14.068	292.204	99.41	alpha-Linolenic acid metabolism
pos3268	2(R)-HPOT	C18 H30 O4	11.045	310.214	85.16	alpha-Linolenic acid metabolism
pos3404	12-oxo-9(Z)-dodecenoic acid	C12 H20 O3	8.111	212.141	87.01	alpha-Linolenic acid metabolism
neg1821	sn-3-O-(geranylgeranyl)glycerol 1-phosphate	C23 H41 O6 P	5.979	444.258	60.59	Glycerophospholipid metabolism
neg3547	PE(15:0/20:2(11Z,14Z))	C40 H76 N O8 P	19.861	729.534	50.17	Glycerophospholipid metabolism
neg3810	PE(22:5(4Z,7Z,10Z,13Z,16Z)/22:6(4Z,7Z,10Z,13Z,16Z,19Z))	C49 H76 N O8 P	22.355	837.523	62.45	Glycerophospholipid metabolism
pos0004	Choline	C5 H14 N O	1.034	104.108	97.05	Glycerophospholipid metabolism
pos0085	Acetylcholine	C7 H16 N O2	1.547	146.119	94.78	Glycerophospholipid metabolism
pos0097	LysoPC(18:3(6Z,9Z,12Z))	C26 H49 N O7 P	11.928	518.327	91.93	Glycerophospholipid metabolism
pos0144	PE(18:2(9Z,12Z)/22:4(7Z,10Z,13Z,16Z))	C45 H78 N O8 P	17.068	791.557	54.23	Glycerophospholipid metabolism
pos0216	LysoPC(22:2(13Z,16Z))	C30 H59 N O7 P	10.699	576.406	84.56	Glycerophospholipid metabolism
pos0258	LysoPC(22:2(13Z,16Z))	C30 H59 N O7 P	11.342	576.406	86.28	Glycerophospholipid metabolism
pos0292	LysoPC(18:3(6Z,9Z,12Z))	C26 H49 N O7 P	11.776	518.326	91.74	Glycerophospholipid metabolism
pos0313	LysoPC(22:2(13Z,16Z))	C30 H59 N O7 P	11.51	576.406	86.36	Glycerophospholipid metabolism
pos0849	LysoPC(22:2(13Z,16Z))	C30 H59 N O7 P	11.958	576.406	87.33	Glycerophospholipid metabolism
pos0950	LysoPC(22:2(13Z,16Z))	C30 H59 N O7 P	11.588	576.406	85.89	Glycerophospholipid metabolism
pos1043	LysoPC(22:2(13Z,16Z))	C30 H59 N O7 P	8.695	576.407	41.87	Glycerophospholipid metabolism
pos1141	LysoPC(22:2(13Z,16Z))	C30 H59 N O7 P	10.767	576.406	83.18	Glycerophospholipid metabolism
pos1609	PE(14:0/18:2(9Z,12Z))	C37 H70 N O8 P	16.886	687.491	39.96	Glycerophospholipid metabolism
pos1647	LysoPC(22:2(13Z,16Z))	C30 H59 N O7 P	9.07	576.405	66.62	Glycerophospholipid metabolism
pos1665	PE(20:0/22:6(4Z,7Z,10Z,13Z,16Z,19Z))	C47 H82 N O8 P	17.073	819.587	58.42	Glycerophospholipid metabolism
pos1737	1,2-Diacyl-glycerophospholipid	C31 H61 O8 P	10.732	592.406	37.1	Glycerophospholipid metabolism
pos2106	1,2-Diacyl-glycerophospholipid	C31 H61 O8 P	10.211	592.406	37.73	Glycerophospholipid metabolism
pos2140	LysoPC(22:2(13Z,16Z))	C30 H59 N O7 P	11.022	576.406	85	Glycerophospholipid metabolism
pos2422	PE(18:3(6Z,9Z,12Z)/22:6(4Z,7Z,10Z,13Z,16Z,19Z))	C45 H72 N O8 P	8.916	785.495	80.76	Glycerophospholipid metabolism
pos2548	LysoPC(22:2(13Z,16Z))	C30 H59 N O7 P	12.534	576.406	86.34	Glycerophospholipid metabolism
pos2554	PE(15:0/22:1(13Z))	C42 H82 N O8 P	11.956	759.582	47.19	Glycerophospholipid metabolism
pos2568	PE(15:0/22:1(13Z))	C42 H82 N O8 P	11.706	759.578	96.28	Glycerophospholipid metabolism
pos2595	Choline	C5 H14 N O	0.911	104.109	94.42	Glycerophospholipid metabolism
pos2655	LysoPC(18:3(6Z,9Z,12Z))	C26 H49 N O7 P	13.341	518.325	98.91	Glycerophospholipid metabolism
pos2821	PE(14:0/14:1(9Z))	C33 H64 N O8 P	16.961	633.445	55.14	Glycerophospholipid metabolism
pos2926	PE(16:1(9Z)/P-18:1(11Z))	C39 H74 N O7 P	16.837	699.516	75.95	Glycerophospholipid metabolism
pos3038	PE(18:2(9Z,12Z)/P-18:1(11Z))	C41 H76 N O7 P	18.865	725.544	56.51	Glycerophospholipid metabolism
pos3044	LysoPC(18:0)	C26 H55 N O7 P	16.731	524.372	97.13	Glycerophospholipid metabolism
pos3045	Floxuridine	C9 H11 F N2 O5	4.687	246.067	75.61	Glycerophospholipid metabolism
pos3344	sn-3-O-(geranylgeranyl)glycerol 1-phosphate	C23 H41 O6 P	6.113	444.259	59.58	Glycerophospholipid metabolism
pos3520	PE(18:2(9Z,12Z)/22:4(7Z,10Z,13Z,16Z))	C45 H78 N O8 P	22.41	791.556	57.17	Glycerophospholipid metabolism
pos3521	PE(16:1(9Z)/P-18:1(11Z))	C39 H74 N O7 P	6.499	699.514	25.16	Glycerophospholipid metabolism
pos3526	LysoPC(22:0)	C30 H63 N O7 P	11.842	580.436	69.79	Glycerophospholipid metabolism
pos3573	PS(18:0/22:5(7Z,10Z,13Z,16Z,19Z))	C46 H80 N O10 P	17.807	837.545	63.68	Glycerophospholipid metabolism
pos3613	PE(15:0/22:1(13Z))	C42 H82 N O8 P	11.267	759.578	96.1	Glycerophospholipid metabolism
pos3620	PC(22:4(7Z,10Z,13Z,16Z)/22:5(4Z,7Z,10Z,13Z,16Z))	C52 H87 N O8 P	18.481	884.609	61.97	Glycerophospholipid metabolism
pos3720	LysoPC(22:2(13Z,16Z))	C30 H59 N O7 P	11.615	576.406	85.39	Glycerophospholipid metabolism
pos3722	Phosphocholine	C5 H15 N O4 P	1.039	184.073	69.55	Glycerophospholipid metabolism
neg0757	D-Glucose	C6 H12 O6	0.848	180.063	97.26	Glycolysis
neg1130	D-Glucose 1-phosphate	C6 H13 O9 P	0.943	260.029	97.72	Glycolysis
neg3118	D-Glucose 6-phosphate	C6 H13 O9 P	0.911	260.028	94.52	Glycolysis
neg4771	D-Fructose 1,6-bisphosphate	C6 H14 O12 P2	11.444	339.991	21.97	Glycolysis
pos0168	S-Acetyldihydrolipoamide-E	C10 H19 N O2 S2	2.398	249.087	76.02	Glycolysis
pos3689	Salicin 6-phosphate	C13 H19 O10 P	0.779	366.07	56.17	Glycolysis
neg0779	9R,10S-EpOME	C18 H32 O3	15.245	296.235	90.38	Linoleic acid metabolism
neg1008	10-hydroperoxy-8E,12Z-octadecadienoic acid	C18 H32 O4	13.719	312.231	97.89	Linoleic acid metabolism
neg1357	10-hydroperoxy-8E,12Z-octadecadienoic acid	C18 H32 O4	13.449	312.231	89.04	Linoleic acid metabolism
neg3615	9,10-Dihydroxy-12,13-epoxyoctadecanoate	C18 H34 O5	10.888	330.241	99.21	Linoleic acid metabolism
neg3979	10-hydroperoxy-8E,12Z-octadecadienoic acid	C18 H32 O4	13.666	312.231	98.27	Linoleic acid metabolism
pos2417	9,10-Dihydroxy-12,13-epoxyoctadecanoate	C18 H34 O5	10.306	330.24	84.92	Linoleic acid metabolism
pos3399	10-hydroperoxy-8E,12Z-octadecadienoic acid	C18 H32 O4	11.404	312.23	98.91	Linoleic acid metabolism
pos3620	PC(22:4(7Z,10Z,13Z,16Z)/22:5(4Z,7Z,10Z,13Z,16Z))	C52 H87 N O8 P	18.481	884.609	61.97	Linoleic acid metabolism
pos0251	(R)-S-Lactoylglutathione	C13 H21 N3 O8 S	1.299	379.106	95.51	Pryuate
neg0036	Malic acid	C4 H6 O5	1.085	134.021	98.97	Pyruvate metabolism
neg0063	Malic acid	C4 H6 O5	0.925	134.021	98.96	Pyruvate metabolism
neg0123	Succinic acid	C4 H6 O4	1.394	118.027	99.86	Pyruvate metabolism
neg0204	2-Propylmalate	C7 H12 O5	4.996	176.069	98.03	Pyruvate metabolism
pos0479	Phytosphingosine	C18 H39 N O3	10.93	317.292	95.73	Sphingolipid
pos2710	Sphinganine	C18 H39 N O2	12.293	301.298	99	Sphingolipid
pos2800	Phytosphingosine	C18 H39 N O3	12.298	317.292	77.46	Sphingolipid
pos3638	Dihydroceramide	C19 H39 N O3	12.683	329.293	85.14	Sphingolipid
pos3770	Glucosylceramide (d18:1/16:0)	C40 H77 N O8	20.482	699.567	61.71	Sphingolipid
