# Supplementary material for: Combined analysis of the metabolome and transcriptome provides insight into seed oil accumulation in soybean
Source: Biotechnol Biofuels Bioprod. 2023 Apr 25;16:70. doi: 10.1186/s13068-023-02321-3 (PMC10131312; doi:10.1186/s13068-023-02321-3)
Supplement: Supplementary file 1 — Additional file 1: Figure S1. The oil content of the 30 soybean varieties. Student’s t-test were carried the significance levels (*P<0.05, **P<0.01). Figure S2. The content of flavonoid-related metabolites in the three comparison groups. Red represents up-regulated, and blue represents down-regulated. Figure S3. KEGG enrichment analysis p-value histogram of the differentially expressed genes (DEGs) and differentially abundant metabolites (DAMs) of the three comparison groups. A. FHO vs. FLO, B. THO vs. TLO, C. HO vs. LO. Blue represents gene, and green represents metabolite. Figure S4. A. Total number of DEG TFs in the three comparison groups. B. Number of various DEG TFs in the three comparison groups. Figure S5. Expression levels of 10 candidate genes in DN47 and DN50 soybean germplasms at the R6 growth period. Purple column represents DN50, blue column represents DN47. Student’s t-test were carried the significance levels (*P<0.05, **P<0.01). Figure S6. Correlations of the expression levels of the qRT-PCR and transcriptome data in the three comparison groups. A. FHO vs. FLO, B. THO vs. TLO, C. HO vs. LO. Table S1. Oil content of the 30 soybean varieties. Table S2. Statistics of differential genes related to oil synthesis. Table S3. Classification of metabolites related to lipid synthesis. Table S4. Co-expression analysis of lipid-related metabolites and genes. Table S5. Co-expression analysis of transcription factor and lipid-related metabolites. Table S6. Primers used for qRT-PCR. [file 13068_2023_2321_MOESM1_ESM.zip › Supplementary material/TableS4.xlsx]

## Sheet: FHO vs FLO
TableS4. The Co-expression analysis of lipid related metabolites and genes
source	target	cor	dir
9,10-Dihydroxy-12,13-epoxyoctadecanoate	Glyma.10G268200	0.619976	positive
9,10-Dihydroxy-12,13-epoxyoctadecanoate	Glyma.01G113200	0.636418	positive
(R)-S-Lactoylglutathione	Glyma.12G114900	0.722883	positive
Traumatic Acid	Glyma.17G051300	0.631622	positive
PE(20:0/22:6(4Z,7Z,10Z,13Z,16Z,19Z))	Glyma.15G235300	0.607682	positive
PE(20:0/22:6(4Z,7Z,10Z,13Z,16Z,19Z))	Glyma.07G019100	0.624224	positive
PE(15:0/22:1(13Z))	Glyma.12G114900	0.798741	positive
Choline	Glyma.02G052000	0.644002	positive
Choline	Glyma.12G114900	0.686819	positive
Sphinganine	Glyma.17G033600	-0.610853	negative
Sphinganine	Glyma.06G172600	-0.608226	negative
Sphinganine	Glyma.11G111100	0.603393	positive
Sphinganine	Glyma.02G250400	0.603412	positive
Sphinganine	Glyma.16G051300	0.606611	positive
Sphinganine	Glyma.13G079900	0.607193	positive
Sphinganine	Glyma.08G159900	0.615264	positive
Sphinganine	Glyma.06G094300	0.620296	positive
Sphinganine	Glyma.06G105600	0.621863	positive
Sphinganine	Glyma.11G248000	0.624345	positive
Sphinganine	Glyma.15G261900	0.626551	positive
Sphinganine	Glyma.09G239600	0.627047	positive
Sphinganine	Glyma.12G037400	0.643601	positive
Sphinganine	Glyma.15G140200	0.65862	positive
Sphinganine	Glyma.19G017200	0.667761	positive
Sphinganine	Glyma.10G119900	0.668194	positive
Sphinganine	Glyma.09G065300	0.67605	positive
Sphinganine	Glyma.16G173100	0.687815	positive
Sphinganine	Glyma.03G092700	0.705308	positive
Sphinganine	Glyma.15G143100	0.77558	positive
PE(18:2(9Z,12Z)/P-18:1(11Z))	Glyma.12G114900	0.610793	positive
LysoPC(18:0)	Glyma.17G242900	-0.600018	negative
LysoPC(18:1)	Glyma.19G017200	0.61042	positive
LysoPC(18:2)	Glyma.14G170700	0.612844	positive
LysoPC(18:3)	Glyma.11G248000	0.613489	positive
LysoPC(18:4)	Glyma.13G038600	0.620551	positive
LysoPC(18:5)	Glyma.07G142700	0.630542	positive
LysoPC(18:6)	Glyma.08G199800	0.635582	positive
LysoPC(18:7)	Glyma.07G029800	0.645877	positive
LysoPC(18:8)	Glyma.15G267000	0.654165	positive
LysoPC(18:9)	Glyma.02G010300	0.681559	positive
LysoPC(18:10)	Glyma.08G213100	0.683176	positive
LysoPC(18:11)	Glyma.09G239600	0.689285	positive
LysoPC(18:12)	Glyma.12G037400	0.69096	positive
LysoPC(18:13)	Glyma.09G065300	0.70148	positive
LysoPC(18:14)	Glyma.11G111100	0.702847	positive
LysoPC(18:15)	Glyma.06G094300	0.710383	positive
LysoPC(18:16)	Glyma.05G073100	0.719587	positive
LysoPC(18:17)	Glyma.15G261900	0.727805	positive
LysoPC(18:18)	Glyma.11G190400	0.728441	positive
LysoPC(18:19)	Glyma.16G173100	0.74027	positive
LysoPC(18:20)	Glyma.15G143100	0.745064	positive
LysoPC(18:21)	Glyma.03G092700	0.750548	positive
LysoPC(18:22)	Glyma.08G159900	0.755344	positive
LysoPC(18:23)	Glyma.11G120600	0.75586	positive
LysoPC(18:24)	Glyma.04G104500	0.76688	positive
LysoPC(18:25)	Glyma.16G051300	0.768	positive
LysoPC(18:26)	Glyma.06G105600	0.771766	positive
LysoPC(18:27)	Glyma.13G079900	0.797339	positive
LysoPC(18:28)	Glyma.13G087800	0.818096	positive
LysoPC(18:29)	Glyma.13G046600	0.858743	positive
LysoPC(18:30)	Glyma.15G140200	0.915556	positive
LysoPC(18:31)	Glyma.10G119900	0.949352	positive
2(R)-HPOT	Glyma.12G114900	0.756721	positive
sn-3-O-(geranylgeranyl)glycerol 1-phosphate	Glyma.12G114900	0.674275	positive
PE(18:2(9Z,12Z)/22:4(7Z,10Z,13Z,16Z))	Glyma.17G242900	-0.628764	negative
PE(18:2(9Z,12Z)/22:4(7Z,10Z,13Z,17Z))	Glyma.10G201100	-0.61799	negative
PE(18:2(9Z,12Z)/22:4(7Z,10Z,13Z,18Z))	Glyma.20G007900	0.608792	positive
PE(18:2(9Z,12Z)/22:4(7Z,10Z,13Z,19Z))	Glyma.08G159900	0.61458	positive
PE(18:2(9Z,12Z)/22:4(7Z,10Z,13Z,20Z))	Glyma.02G250400	0.619301	positive
PE(18:2(9Z,12Z)/22:4(7Z,10Z,13Z,21Z))	Glyma.13G079900	0.620565	positive
PE(18:2(9Z,12Z)/22:4(7Z,10Z,13Z,22Z))	Glyma.06G105600	0.631697	positive
PE(18:2(9Z,12Z)/22:4(7Z,10Z,13Z,23Z))	Glyma.09G065300	0.634202	positive
PE(18:2(9Z,12Z)/22:4(7Z,10Z,13Z,24Z))	Glyma.19G147400	0.637212	positive
PE(18:2(9Z,12Z)/22:4(7Z,10Z,13Z,25Z))	Glyma.18G299900	0.640564	positive
PE(18:2(9Z,12Z)/22:4(7Z,10Z,13Z,26Z))	Glyma.05G216600	0.64059	positive
PE(18:2(9Z,12Z)/22:4(7Z,10Z,13Z,27Z))	Glyma.06G094300	0.641691	positive
PE(18:2(9Z,12Z)/22:4(7Z,10Z,13Z,28Z))	Glyma.15G261900	0.645841	positive
PE(18:2(9Z,12Z)/22:4(7Z,10Z,13Z,29Z))	Glyma.16G051300	0.648344	positive
PE(18:2(9Z,12Z)/22:4(7Z,10Z,13Z,30Z))	Glyma.07G029800	0.648811	positive
PE(18:2(9Z,12Z)/22:4(7Z,10Z,13Z,31Z))	Glyma.18G193600	0.670627	positive
PE(18:2(9Z,12Z)/22:4(7Z,10Z,13Z,32Z))	Glyma.15G140200	0.671942	positive
PE(18:2(9Z,12Z)/22:4(7Z,10Z,13Z,33Z))	Glyma.08G199800	0.692084	positive
PE(18:2(9Z,12Z)/22:4(7Z,10Z,13Z,34Z))	Glyma.16G204600	0.694098	positive
PE(18:2(9Z,12Z)/22:4(7Z,10Z,13Z,35Z))	Glyma.02G010300	0.709664	positive
PE(18:2(9Z,12Z)/22:4(7Z,10Z,13Z,36Z))	Glyma.13G038600	0.71227	positive
PE(18:2(9Z,12Z)/22:4(7Z,10Z,13Z,37Z))	Glyma.03G092700	0.732696	positive
PE(18:2(9Z,12Z)/22:4(7Z,10Z,13Z,38Z))	Glyma.15G143100	0.73374	positive
PE(18:2(9Z,12Z)/22:4(7Z,10Z,13Z,39Z))	Glyma.08G213100	0.740442	positive
PE(18:2(9Z,12Z)/22:4(7Z,10Z,13Z,40Z))	Glyma.11G111100	0.741209	positive
PE(18:2(9Z,12Z)/22:4(7Z,10Z,13Z,41Z))	Glyma.12G037400	0.746225	positive
PE(18:2(9Z,12Z)/22:4(7Z,10Z,13Z,42Z))	Glyma.10G119900	0.746935	positive
PE(18:2(9Z,12Z)/22:4(7Z,10Z,13Z,43Z))	Glyma.07G142700	0.756288	positive
PE(18:2(9Z,12Z)/22:4(7Z,10Z,13Z,44Z))	Glyma.16G173100	0.764449	positive
PE(18:2(9Z,12Z)/22:4(7Z,10Z,13Z,45Z))	Glyma.19G017200	0.787988	positive
PE(18:2(9Z,12Z)/22:4(7Z,10Z,13Z,46Z))	Glyma.09G239600	0.799762	positive
PE(18:2(9Z,12Z)/22:4(7Z,10Z,13Z,47Z))	Glyma.05G224900	0.830614	positive
LysoPC(22:0)	Glyma.17G242900	-0.620601	negative
LysoPC(22:1)	Glyma.06G172600	-0.613372	negative
LysoPC(22:2)	Glyma.11G248000	0.601409	positive
LysoPC(22:3)	Glyma.18G076900	0.602333	positive
LysoPC(22:4)	Glyma.19G147400	0.604231	positive
LysoPC(22:5)	Glyma.08G159900	0.610519	positive
LysoPC(22:6)	Glyma.13G038600	0.626837	positive
LysoPC(22:7)	Glyma.06G105600	0.630054	positive
LysoPC(22:8)	Glyma.18G193600	0.633557	positive
LysoPC(22:9)	Glyma.06G094300	0.635457	positive
LysoPC(22:10)	Glyma.13G079900	0.63706	positive
LysoPC(22:11)	Glyma.10G119900	0.641491	positive
LysoPC(22:12)	Glyma.02G250400	0.642152	positive
LysoPC(22:13)	Glyma.16G051300	0.646204	positive
LysoPC(22:14)	Glyma.07G142700	0.650362	positive
LysoPC(22:15)	Glyma.15G261900	0.652014	positive
LysoPC(22:16)	Glyma.09G239600	0.655365	positive
LysoPC(22:17)	Glyma.08G199800	0.660222	positive
LysoPC(22:18)	Glyma.08G213100	0.660834	positive
LysoPC(22:19)	Glyma.11G111100	0.661524	positive
LysoPC(22:20)	Glyma.15G140200	0.661527	positive
LysoPC(22:21)	Glyma.09G065300	0.691689	positive
LysoPC(22:22)	Glyma.16G204600	0.706524	positive
LysoPC(22:23)	Glyma.12G037400	0.708243	positive
LysoPC(22:24)	Glyma.16G173100	0.734365	positive
LysoPC(22:25)	Glyma.03G092700	0.737536	positive
LysoPC(22:26)	Glyma.19G017200	0.769713	positive
LysoPC(22:27)	Glyma.15G143100	0.803307	positive
PS(18:0/22:5(7Z,10Z,13Z,16Z,19Z))	Glyma.08G199800	0.600729	positive
PS(18:0/22:5(7Z,10Z,13Z,16Z,20Z))	Glyma.15G143100	0.606287	positive
PS(18:0/22:5(7Z,10Z,13Z,16Z,21Z))	Glyma.03G092700	0.617815	positive
PS(18:0/22:5(7Z,10Z,13Z,16Z,22Z))	Glyma.07G142700	0.626909	positive
PS(18:0/22:5(7Z,10Z,13Z,16Z,23Z))	Glyma.11G111100	0.632685	positive
PS(18:0/22:5(7Z,10Z,13Z,16Z,24Z))	Glyma.12G037400	0.634799	positive
PS(18:0/22:5(7Z,10Z,13Z,16Z,25Z))	Glyma.08G213100	0.646796	positive
PS(18:0/22:5(7Z,10Z,13Z,16Z,26Z))	Glyma.13G038600	0.64809	positive
PS(18:0/22:5(7Z,10Z,13Z,16Z,27Z))	Glyma.15G140200	0.649107	positive
PS(18:0/22:5(7Z,10Z,13Z,16Z,28Z))	Glyma.19G017200	0.652493	positive
PS(18:0/22:5(7Z,10Z,13Z,16Z,29Z))	Glyma.09G239600	0.656894	positive
PS(18:0/22:5(7Z,10Z,13Z,16Z,30Z))	Glyma.16G173100	0.658142	positive
PS(18:0/22:5(7Z,10Z,13Z,16Z,31Z))	Glyma.10G119900	0.707953	positive
PS(18:0/22:5(7Z,10Z,13Z,16Z,32Z))	Glyma.05G224900	0.810388	positive
PC(22:4(7Z,10Z,13Z,16Z)/22:5(4Z,7Z,10Z,13Z,16Z))	Glyma.07G142700	0.607756	positive
PC(22:4(7Z,10Z,13Z,16Z)/22:5(4Z,7Z,10Z,13Z,17Z))	Glyma.13G151800	0.610534	positive
PC(22:4(7Z,10Z,13Z,16Z)/22:5(4Z,7Z,10Z,13Z,18Z))	Glyma.11G248000	0.617617	positive
PC(22:4(7Z,10Z,13Z,16Z)/22:5(4Z,7Z,10Z,13Z,19Z))	Glyma.02G250400	0.617679	positive
PC(22:4(7Z,10Z,13Z,16Z)/22:5(4Z,7Z,10Z,13Z,20Z))	Glyma.07G029800	0.619247	positive
PC(22:4(7Z,10Z,13Z,16Z)/22:5(4Z,7Z,10Z,13Z,21Z))	Glyma.09G239600	0.622976	positive
PC(22:4(7Z,10Z,13Z,16Z)/22:5(4Z,7Z,10Z,13Z,22Z))	Glyma.13G038600	0.624974	positive
PC(22:4(7Z,10Z,13Z,16Z)/22:5(4Z,7Z,10Z,13Z,23Z))	Glyma.08G199800	0.655933	positive
PC(22:4(7Z,10Z,13Z,16Z)/22:5(4Z,7Z,10Z,13Z,24Z))	Glyma.19G017200	0.663643	positive
PC(22:4(7Z,10Z,13Z,16Z)/22:5(4Z,7Z,10Z,13Z,25Z))	Glyma.08G213100	0.680799	positive
PC(22:4(7Z,10Z,13Z,16Z)/22:5(4Z,7Z,10Z,13Z,26Z))	Glyma.11G111100	0.696523	positive
PC(22:4(7Z,10Z,13Z,16Z)/22:5(4Z,7Z,10Z,13Z,27Z))	Glyma.06G094300	0.704688	positive
PC(22:4(7Z,10Z,13Z,16Z)/22:5(4Z,7Z,10Z,13Z,28Z))	Glyma.12G037400	0.713122	positive
PC(22:4(7Z,10Z,13Z,16Z)/22:5(4Z,7Z,10Z,13Z,29Z))	Glyma.09G065300	0.722879	positive
PC(22:4(7Z,10Z,13Z,16Z)/22:5(4Z,7Z,10Z,13Z,30Z))	Glyma.08G159900	0.72857	positive
PC(22:4(7Z,10Z,13Z,16Z)/22:5(4Z,7Z,10Z,13Z,31Z))	Glyma.15G267000	0.733393	positive
PC(22:4(7Z,10Z,13Z,16Z)/22:5(4Z,7Z,10Z,13Z,32Z))	Glyma.05G073100	0.734094	positive
PC(22:4(7Z,10Z,13Z,16Z)/22:5(4Z,7Z,10Z,13Z,33Z))	Glyma.15G261900	0.73487	positive
PC(22:4(7Z,10Z,13Z,16Z)/22:5(4Z,7Z,10Z,13Z,34Z))	Glyma.13G046600	0.73575	positive
PC(22:4(7Z,10Z,13Z,16Z)/22:5(4Z,7Z,10Z,13Z,35Z))	Glyma.16G173100	0.744252	positive
PC(22:4(7Z,10Z,13Z,16Z)/22:5(4Z,7Z,10Z,13Z,36Z))	Glyma.11G190400	0.749284	positive
PC(22:4(7Z,10Z,13Z,16Z)/22:5(4Z,7Z,10Z,13Z,37Z))	Glyma.03G092700	0.756399	positive
PC(22:4(7Z,10Z,13Z,16Z)/22:5(4Z,7Z,10Z,13Z,38Z))	Glyma.06G105600	0.76454	positive
PC(22:4(7Z,10Z,13Z,16Z)/22:5(4Z,7Z,10Z,13Z,39Z))	Glyma.15G143100	0.779468	positive
PC(22:4(7Z,10Z,13Z,16Z)/22:5(4Z,7Z,10Z,13Z,40Z))	Glyma.16G051300	0.784968	positive
PC(22:4(7Z,10Z,13Z,16Z)/22:5(4Z,7Z,10Z,13Z,41Z))	Glyma.13G087800	0.785128	positive
PC(22:4(7Z,10Z,13Z,16Z)/22:5(4Z,7Z,10Z,13Z,42Z))	Glyma.11G120600	0.819028	positive
PC(22:4(7Z,10Z,13Z,16Z)/22:5(4Z,7Z,10Z,13Z,43Z))	Glyma.13G079900	0.821664	positive
PC(22:4(7Z,10Z,13Z,16Z)/22:5(4Z,7Z,10Z,13Z,44Z))	Glyma.04G104500	0.825991	positive
PC(22:4(7Z,10Z,13Z,16Z)/22:5(4Z,7Z,10Z,13Z,45Z))	Glyma.10G119900	0.878739	positive
PC(22:4(7Z,10Z,13Z,16Z)/22:5(4Z,7Z,10Z,13Z,46Z))	Glyma.15G140200	0.908335	positive
Dihydroceramide	Glyma.05G224900	0.600254	positive
Dihydroceramide	Glyma.12G037400	0.614583	positive
Dihydroceramide	Glyma.15G140200	0.621739	positive
Dihydroceramide	Glyma.08G213100	0.626246	positive
Dihydroceramide	Glyma.08G199800	0.632832	positive
Dihydroceramide	Glyma.13G038600	0.634315	positive
Dihydroceramide	Glyma.03G092700	0.634561	positive
Dihydroceramide	Glyma.15G143100	0.644892	positive
Dihydroceramide	Glyma.16G173100	0.662315	positive
Dihydroceramide	Glyma.16G204600	0.665426	positive
Dihydroceramide	Glyma.19G017200	0.665569	positive
Glucosylceramide (d18:1/16:0)	Glyma.17G242900	-0.622821	negative
Glucosylceramide (d18:1/16:1)	Glyma.18G193600	0.602437	positive
Glucosylceramide (d18:1/16:2)	Glyma.05G224900	0.602788	positive
Glucosylceramide (d18:1/16:3)	Glyma.11G248000	0.609838	positive
Glucosylceramide (d18:1/16:4)	Glyma.07G029800	0.618644	positive
Glucosylceramide (d18:1/16:5)	Glyma.02G250400	0.619226	positive
Glucosylceramide (d18:1/16:6)	Glyma.07G142700	0.632982	positive
Glucosylceramide (d18:1/16:7)	Glyma.13G038600	0.634208	positive
Glucosylceramide (d18:1/16:8)	Glyma.02G010300	0.635125	positive
Glucosylceramide (d18:1/16:9)	Glyma.08G199800	0.637522	positive
Glucosylceramide (d18:1/16:10)	Glyma.13G087800	0.661972	positive
Glucosylceramide (d18:1/16:11)	Glyma.11G190400	0.664086	positive
Glucosylceramide (d18:1/16:12)	Glyma.08G213100	0.666071	positive
Glucosylceramide (d18:1/16:13)	Glyma.04G104500	0.669986	positive
Glucosylceramide (d18:1/16:14)	Glyma.06G094300	0.678156	positive
Glucosylceramide (d18:1/16:15)	Glyma.09G239600	0.679245	positive
Glucosylceramide (d18:1/16:16)	Glyma.11G111100	0.685498	positive
Glucosylceramide (d18:1/16:17)	Glyma.13G046600	0.686351	positive
Glucosylceramide (d18:1/16:18)	Glyma.08G159900	0.690185	positive
Glucosylceramide (d18:1/16:19)	Glyma.19G017200	0.693411	positive
Glucosylceramide (d18:1/16:20)	Glyma.15G261900	0.700518	positive
Glucosylceramide (d18:1/16:21)	Glyma.09G065300	0.703272	positive
Glucosylceramide (d18:1/16:22)	Glyma.12G037400	0.708751	positive
Glucosylceramide (d18:1/16:23)	Glyma.16G051300	0.709662	positive
Glucosylceramide (d18:1/16:24)	Glyma.06G105600	0.710225	positive
Glucosylceramide (d18:1/16:25)	Glyma.11G120600	0.711164	positive
Glucosylceramide (d18:1/16:26)	Glyma.13G079900	0.729495	positive
Glucosylceramide (d18:1/16:27)	Glyma.16G173100	0.740939	positive
Glucosylceramide (d18:1/16:28)	Glyma.03G092700	0.747401	positive
Glucosylceramide (d18:1/16:29)	Glyma.15G143100	0.786474	positive
Glucosylceramide (d18:1/16:30)	Glyma.15G140200	0.816563	positive
Glucosylceramide (d18:1/16:31)	Glyma.10G119900	0.841286	positive

## Sheet: THO vs TLO
source	target	cor	dir
2-Propylmalate	Glyma.10G268200	0.562912	positive
9,10-Dihydroxy-12,13-epoxyoctadecanoate	Glyma.09G029900	0.712164	positive
10-OPDA	Glyma.18G076900	0.553391	positive
methyl (+)-7-isojasmonate	Glyma.17G031800	-0.564979	negative
PE(18:3(6Z,9Z,12Z)/22:6(4Z,7Z,10Z,13Z,16Z,19Z))	Glyma.10G010800	0.555705	positive
PE(16:1(9Z)/P-18:1(11Z))	Glyma.09G029900	0.503966	positive
LysoPC(18:0)	Glyma.13G038600	0.538483	positive
LysoPC(18:1)	Glyma.08G159900	0.625425	positive
LysoPC(18:2)	Glyma.13G079900	0.630556	positive
LysoPC(18:3)	Glyma.15G267000	0.702075	positive
LysoPC(18:4)	Glyma.15G140200	0.797373	positive
2(R)-HPOT	Glyma.15G135700	0.654631	positive
3(R)-HPOT	Glyma.09G029900	0.737218	positive
10-hydroperoxy-8E,12Z-octadecadienoic acid	Glyma.15G135700	0.704018	positive
10-hydroperoxy-8E,13Z-octadecadienoic acid	Glyma.09G029900	0.89813	positive
12-oxo-9(Z)-dodecenoic acid	Glyma.15G135700	0.739678	positive
12-oxo-10(Z)-dodecenoic acid	Glyma.09G029900	0.870574	positive
PE(18:2(9Z,12Z)/22:4(7Z,10Z,13Z,16Z))	Glyma.15G143100	0.505863	positive
PE(18:2(9Z,12Z)/22:4(7Z,10Z,13Z,17Z))	Glyma.20G007900	0.548397	positive
PE(18:2(9Z,12Z)/22:4(7Z,10Z,13Z,18Z))	Glyma.13G079900	0.577014	positive
PE(18:2(9Z,12Z)/22:4(7Z,10Z,13Z,19Z))	Glyma.13G038600	0.659963	positive
PE(18:2(9Z,12Z)/22:4(7Z,10Z,13Z,20Z))	Glyma.02G010300	0.682962	positive
PE(18:2(9Z,12Z)/22:4(7Z,10Z,13Z,21Z))	Glyma.08G159900	0.7081	positive
PE(18:2(9Z,12Z)/22:4(7Z,10Z,13Z,22Z))	Glyma.15G140200	0.812965	positive
PS(18:0/22:5(7Z,10Z,13Z,16Z,19Z))	Glyma.01G081900	0.503629	positive
PS(18:0/22:5(7Z,10Z,13Z,16Z,20Z))	Glyma.05G216600	0.50955	positive
PS(18:0/22:5(7Z,10Z,13Z,16Z,21Z))	Glyma.13G038600	0.512343	positive
PS(18:0/22:5(7Z,10Z,13Z,16Z,22Z))	Glyma.15G052500	0.513148	positive
PS(18:0/22:5(7Z,10Z,13Z,16Z,23Z))	Glyma.08G159900	0.527709	positive
PS(18:0/22:5(7Z,10Z,13Z,16Z,24Z))	Glyma.15G140200	0.575579	positive
PC(22:4(7Z,10Z,13Z,16Z)/22:5(4Z,7Z,10Z,13Z,16Z))	Glyma.08G159900	0.571284	positive
PC(22:4(7Z,10Z,13Z,16Z)/22:5(4Z,7Z,10Z,13Z,17Z))	Glyma.15G267000	0.628202	positive
PC(22:4(7Z,10Z,13Z,16Z)/22:5(4Z,7Z,10Z,13Z,18Z))	Glyma.15G140200	0.705033	positive
Glucosylceramide (d18:1/16:0)	Glyma.08G159900	0.520294	positive
Glucosylceramide (d18:1/16:1)	Glyma.15G140200	0.6558	positive

## Sheet: HO vs LO
source	target	cor	dir
Malic acid	Glyma.02G052000	-0.511462	negitive
9,10-Dihydroxy-12,13-epoxyoctadecanoate	Glyma.09G029900	0.643812	positive
9,10-Dihydroxy-12,14-epoxyoctadecanoate	Glyma.09G153900	0.664516	positive
LysoPC(22:2(13Z,16Z))	Glyma.10G010800	0.508914	positive
PE(16:1(9Z)/P-18:1(11Z))	Glyma.02G010600	0.569405	positive
LysoPC(18:0)	Glyma.18G193600	0.5093	positive
LysoPC(18:1)	Glyma.11G120600	0.510505	positive
LysoPC(18:2)	Glyma.13G046600	0.511243	positive
LysoPC(18:3)	Glyma.06G105600	0.517957	positive
LysoPC(18:4)	Glyma.09G065300	0.523712	positive
LysoPC(18:5)	Glyma.08G159900	0.532398	positive
LysoPC(18:6)	Glyma.19G147400	0.544102	positive
LysoPC(18:7)	Glyma.12G037400	0.561185	positive
LysoPC(18:8)	Glyma.08G199800	0.62836	positive
LysoPC(18:9)	Glyma.13G087800	0.63323	positive
LysoPC(18:10)	Glyma.16G051300	0.674759	positive
LysoPC(18:11)	Glyma.04G104500	0.705106	positive
LysoPC(18:12)	Glyma.15G140200	0.748953	positive
2(R)-HPOT	Glyma.09G153900	0.728404	positive
3(R)-HPOT	Glyma.09G029900	0.732868	positive
10-hydroperoxy-8E,12Z-octadecadienoic acid	Glyma.02G010600	0.547203	positive
10-hydroperoxy-8E,13Z-octadecadienoic acid	Glyma.09G029900	0.881547	positive
10-hydroperoxy-8E,14Z-octadecadienoic acid	Glyma.09G153900	0.886244	positive
12-oxo-9(Z)-dodecenoic acid	Glyma.02G010600	0.62753	positive
12-oxo-10(Z)-dodecenoic acid	Glyma.09G029900	0.850717	positive
12-oxo-11(Z)-dodecenoic acid	Glyma.09G153900	0.852219	positive
PE(18:2(9Z,12Z)/22:4(7Z,10Z,13Z,16Z))	Glyma.05G246500	0.527489	positive
PE(18:2(9Z,12Z)/22:4(7Z,10Z,13Z,17Z))	Glyma.12G037400	0.535178	positive
PE(18:2(9Z,12Z)/22:4(7Z,10Z,13Z,18Z))	Glyma.04G104500	0.535198	positive
PE(18:2(9Z,12Z)/22:4(7Z,10Z,13Z,19Z))	Glyma.13G038600	0.546112	positive
PE(18:2(9Z,12Z)/22:4(7Z,10Z,13Z,20Z))	Glyma.01G081900	0.551352	positive
PE(18:2(9Z,12Z)/22:4(7Z,10Z,13Z,21Z))	Glyma.09G065300	0.55354	positive
PE(18:2(9Z,12Z)/22:4(7Z,10Z,13Z,22Z))	Glyma.08G199800	0.585118	positive
PE(18:2(9Z,12Z)/22:4(7Z,10Z,13Z,23Z))	Glyma.16G173100	0.5969	positive
PE(18:2(9Z,12Z)/22:4(7Z,10Z,13Z,24Z))	Glyma.19G147400	0.601984	positive
PE(18:2(9Z,12Z)/22:4(7Z,10Z,13Z,25Z))	Glyma.03G092700	0.602895	positive
PE(18:2(9Z,12Z)/22:4(7Z,10Z,13Z,26Z))	Glyma.08G159900	0.611589	positive
PE(18:2(9Z,12Z)/22:4(7Z,10Z,13Z,27Z))	Glyma.13G087800	0.627158	positive
PE(18:2(9Z,12Z)/22:4(7Z,10Z,13Z,28Z))	Glyma.15G140200	0.631127	positive
PE(18:2(9Z,12Z)/22:4(7Z,10Z,13Z,29Z))	Glyma.06G105600	0.645562	positive
PE(18:2(9Z,12Z)/22:4(7Z,10Z,13Z,30Z))	Glyma.08G213100	0.661964	positive
PE(18:2(9Z,12Z)/22:4(7Z,10Z,13Z,31Z))	Glyma.16G051300	0.69307	positive
PS(18:0/22:5(7Z,10Z,13Z,16Z,19Z))	Glyma.08G199800	0.500651	positive
PS(18:0/22:5(7Z,10Z,13Z,16Z,20Z))	Glyma.19G147400	0.508573	positive
PS(18:0/22:5(7Z,10Z,13Z,16Z,21Z))	Glyma.16G173100	0.50885	positive
PS(18:0/22:5(7Z,10Z,13Z,16Z,22Z))	Glyma.10G119900	0.512494	positive
PC(22:4(7Z,10Z,13Z,16Z)/22:5(4Z,7Z,10Z,13Z,16Z))	Glyma.06G105600	0.529257	positive
PC(22:4(7Z,10Z,13Z,16Z)/22:5(4Z,7Z,10Z,13Z,17Z))	Glyma.15G140200	0.544222	positive
PC(22:4(7Z,10Z,13Z,16Z)/22:5(4Z,7Z,10Z,13Z,18Z))	Glyma.08G199800	0.569607	positive
PC(22:4(7Z,10Z,13Z,16Z)/22:5(4Z,7Z,10Z,13Z,19Z))	Glyma.16G051300	0.579333	positive
PC(22:4(7Z,10Z,13Z,16Z)/22:5(4Z,7Z,10Z,13Z,20Z))	Glyma.04G104500	0.590651	positive
PC(22:4(7Z,10Z,13Z,16Z)/22:5(4Z,7Z,10Z,13Z,21Z))	Glyma.13G087800	0.630761	positive
Glucosylceramide (d18:1/16:0)	Glyma.08G159900	0.509365	positive
Glucosylceramide (d18:1/16:1)	Glyma.16G173100	0.513345	positive
Glucosylceramide (d18:1/16:2)	Glyma.03G092700	0.516255	positive
Glucosylceramide (d18:1/16:3)	Glyma.19G147400	0.517852	positive
Glucosylceramide (d18:1/16:4)	Glyma.08G199800	0.520525	positive
Glucosylceramide (d18:1/16:5)	Glyma.13G087800	0.523808	positive
Glucosylceramide (d18:1/16:6)	Glyma.16G051300	0.526298	positive
Glucosylceramide (d18:1/16:7)	Glyma.05G246500	0.527121	positive
Glucosylceramide (d18:1/16:8)	Glyma.08G213100	0.545947	positive
Glucosylceramide (d18:1/16:9)	Glyma.06G105600	0.568385	positive
Glucosylceramide (d18:1/16:10)	Glyma.15G140200	0.574357	positive
