# Supplementary material for: Combined analysis of the metabolome and transcriptome provides insight into seed oil accumulation in soybean
Source: Biotechnol Biofuels Bioprod. 2023 Apr 25;16:70. doi: 10.1186/s13068-023-02321-3 (PMC10131312; doi:10.1186/s13068-023-02321-3)
Supplement: Supplementary file 1 — Additional file 1: Figure S1. The oil content of the 30 soybean varieties. Student’s t-test were carried the significance levels (*P<0.05, **P<0.01). Figure S2. The content of flavonoid-related metabolites in the three comparison groups. Red represents up-regulated, and blue represents down-regulated. Figure S3. KEGG enrichment analysis p-value histogram of the differentially expressed genes (DEGs) and differentially abundant metabolites (DAMs) of the three comparison groups. A. FHO vs. FLO, B. THO vs. TLO, C. HO vs. LO. Blue represents gene, and green represents metabolite. Figure S4. A. Total number of DEG TFs in the three comparison groups. B. Number of various DEG TFs in the three comparison groups. Figure S5. Expression levels of 10 candidate genes in DN47 and DN50 soybean germplasms at the R6 growth period. Purple column represents DN50, blue column represents DN47. Student’s t-test were carried the significance levels (*P<0.05, **P<0.01). Figure S6. Correlations of the expression levels of the qRT-PCR and transcriptome data in the three comparison groups. A. FHO vs. FLO, B. THO vs. TLO, C. HO vs. LO. Table S1. Oil content of the 30 soybean varieties. Table S2. Statistics of differential genes related to oil synthesis. Table S3. Classification of metabolites related to lipid synthesis. Table S4. Co-expression analysis of lipid-related metabolites and genes. Table S5. Co-expression analysis of transcription factor and lipid-related metabolites. Table S6. Primers used for qRT-PCR. [file 13068_2023_2321_MOESM1_ESM.zip › Supplementary material/TableS5.xlsx]

## Sheet: FHO vs FLO
TableS5. The Co-expression analysis of transcription factor and lipid related metabolites
source	target	cor	dir
LysoPC(18:0)	Glyma.09G261600	0.971983	pos
LysoPC(18:1)	Glyma.04G052000	0.961273	pos
LysoPC(18:2)	Glyma.16G016700	0.958637	pos
LysoPC(18:3)	Glyma.18G230600	0.950205	pos
LysoPC(18:4)	Glyma.14G096800	0.941087	pos
LysoPC(18:5)	Glyma.06G154400	0.935556	pos
LysoPC(18:6)	Glyma.06G022300	0.935528	pos
LysoPC(18:7)	Glyma.10G206500	0.934979	pos
LysoPC(18:8)	Glyma.11G251500	0.934019	pos
LysoPC(18:9)	Glyma.17G119600	0.93287	pos
LysoPC(18:10)	Glyma.01G044600	0.926186	pos
LysoPC(18:11)	Glyma.17G131200	0.924627	pos
LysoPC(18:12)	Glyma.01G095500	0.923416	pos
LysoPC(18:13)	Glyma.03G218200	0.922974	pos
PE(18:2(9Z,12Z)/22:4(7Z,10Z,13Z,16Z))	Glyma.09G211400	0.953825	pos
PE(18:2(9Z,12Z)/22:4(7Z,10Z,13Z,17Z))	Glyma.10G173500	0.940986	pos
PE(18:2(9Z,12Z)/22:4(7Z,10Z,13Z,18Z))	Glyma.17G143900	0.935652	pos
PE(18:2(9Z,12Z)/22:4(7Z,10Z,13Z,19Z))	Glyma.12G121500	0.935164	pos
PE(18:2(9Z,12Z)/22:4(7Z,10Z,13Z,20Z))	Glyma.04G187300	0.93138	pos
PE(18:2(9Z,12Z)/22:4(7Z,10Z,13Z,21Z))	Glyma.06G284900	0.928759	pos
PE(18:2(9Z,12Z)/22:4(7Z,10Z,13Z,22Z))	Glyma.14G146100	0.92642	pos
PE(18:2(9Z,12Z)/22:4(7Z,10Z,13Z,23Z))	Glyma.05G248200	0.925996	pos
PE(18:2(9Z,12Z)/22:4(7Z,10Z,13Z,24Z))	Glyma.01G063700	0.925752	pos
PE(18:2(9Z,12Z)/22:4(7Z,10Z,13Z,25Z))	Glyma.08G132800	0.924689	pos
PE(18:2(9Z,12Z)/22:4(7Z,10Z,13Z,26Z))	Glyma.03G218200	0.923271	pos
PE(18:2(9Z,12Z)/22:4(7Z,10Z,13Z,27Z))	Glyma.06G009500	0.922818	pos
PE(18:2(9Z,12Z)/22:4(7Z,10Z,13Z,28Z))	Glyma.11G117100	0.92236	pos
PE(18:2(9Z,12Z)/22:4(7Z,10Z,13Z,29Z))	Glyma.09G274000	0.921845	pos
PS(18:0/22:5(7Z,10Z,13Z,16Z,19Z))	Glyma.09G241800	0.942622	pos
PS(18:0/22:5(7Z,10Z,13Z,16Z,20Z))	Glyma.08G132800	0.938186	pos
PS(18:0/22:5(7Z,10Z,13Z,16Z,21Z))	Glyma.12G121500	0.926592	pos
PS(18:0/22:5(7Z,10Z,13Z,16Z,22Z))	Glyma.10G173500	0.924628	pos
PC(22:4(7Z,10Z,13Z,16Z)/22:5(4Z,7Z,10Z,13Z,16Z))	Glyma.02G278400	0.968218	pos
PC(22:4(7Z,10Z,13Z,16Z)/22:5(4Z,7Z,10Z,13Z,17Z))	Glyma.12G062000	0.965126	pos
PC(22:4(7Z,10Z,13Z,16Z)/22:5(4Z,7Z,10Z,13Z,18Z))	Glyma.14G096800	0.957803	pos
PC(22:4(7Z,10Z,13Z,16Z)/22:5(4Z,7Z,10Z,13Z,19Z))	Glyma.04G052000	0.955375	pos
PC(22:4(7Z,10Z,13Z,16Z)/22:5(4Z,7Z,10Z,13Z,20Z))	Glyma.08G286000	0.944357	pos
PC(22:4(7Z,10Z,13Z,16Z)/22:5(4Z,7Z,10Z,13Z,21Z))	Glyma.18G230600	0.943327	pos
PC(22:4(7Z,10Z,13Z,16Z)/22:5(4Z,7Z,10Z,13Z,22Z))	Glyma.06G022300	0.941066	pos
PC(22:4(7Z,10Z,13Z,16Z)/22:5(4Z,7Z,10Z,13Z,23Z))	Glyma.05G110700	0.939762	pos
PC(22:4(7Z,10Z,13Z,16Z)/22:5(4Z,7Z,10Z,13Z,24Z))	Glyma.02G013900	0.937704	pos
PC(22:4(7Z,10Z,13Z,16Z)/22:5(4Z,7Z,10Z,13Z,25Z))	Glyma.11G251500	0.937224	pos
PC(22:4(7Z,10Z,13Z,16Z)/22:5(4Z,7Z,10Z,13Z,26Z))	Glyma.06G154400	0.933644	pos
PC(22:4(7Z,10Z,13Z,16Z)/22:5(4Z,7Z,10Z,13Z,27Z))	Glyma.02G099100	0.932389	pos
PC(22:4(7Z,10Z,13Z,16Z)/22:5(4Z,7Z,10Z,13Z,28Z))	Glyma.17G131200	0.932235	pos
PC(22:4(7Z,10Z,13Z,16Z)/22:5(4Z,7Z,10Z,13Z,29Z))	Glyma.16G016700	0.928537	pos
PC(22:4(7Z,10Z,13Z,16Z)/22:5(4Z,7Z,10Z,13Z,30Z))	Glyma.12G216800	0.927376	pos
PC(22:4(7Z,10Z,13Z,16Z)/22:5(4Z,7Z,10Z,13Z,31Z))	Glyma.06G100000	0.925097	pos
PC(22:4(7Z,10Z,13Z,16Z)/22:5(4Z,7Z,10Z,13Z,32Z))	Glyma.17G039600	0.922892	pos
PC(22:4(7Z,10Z,13Z,16Z)/22:5(4Z,7Z,10Z,13Z,33Z))	Glyma.17G121000	0.921929	pos
PC(22:4(7Z,10Z,13Z,16Z)/22:5(4Z,7Z,10Z,13Z,34Z))	Glyma.17G222300	0.920495	pos
Glucosylceramide (d18:1/16:0)	Glyma.06G009500	0.94665	pos
Glucosylceramide (d18:1/16:1)	Glyma.05G049300	0.945753	pos
Glucosylceramide (d18:1/16:2)	Glyma.08G286000	0.943502	pos
Glucosylceramide (d18:1/16:3)	Glyma.06G022300	0.941594	pos
Glucosylceramide (d18:1/16:4)	Glyma.17G121000	0.94133	pos
Glucosylceramide (d18:1/16:5)	Glyma.08G215500	0.940791	pos
Glucosylceramide (d18:1/16:6)	Glyma.03G161800	0.933459	pos
Glucosylceramide (d18:1/16:7)	Glyma.11G251500	0.933305	pos
Glucosylceramide (d18:1/16:8)	Glyma.17G039600	0.93215	pos
Glucosylceramide (d18:1/16:9)	Glyma.09G211400	0.930507	pos
Glucosylceramide (d18:1/16:10)	Glyma.02G144400	0.928973	pos
Glucosylceramide (d18:1/16:11)	Glyma.10G173500	0.928632	pos
Glucosylceramide (d18:1/16:12)	Glyma.05G248200	0.92623	pos
Glucosylceramide (d18:1/16:13)	Glyma.04G052000	0.923427	pos
Glucosylceramide (d18:1/16:14)	Glyma.14G096800	0.922822	pos

## Sheet: THO vs TLO
source	target	cor	dir
9,10-Dihydroxy-12,13-epoxyoctadecanoate	Glyma.19G002900	0.80514	pos
9,10-Dihydroxy-12,14-epoxyoctadecanoate	Glyma.06G064000	0.871238	pos
9,10-Dihydroxy-12,15-epoxyoctadecanoate	Glyma.03G197900	0.886895	pos
LysoPC(18:0)	Glyma.01G029300	0.800111	pos
LysoPC(18:1)	Glyma.10G206500	0.80977	pos
LysoPC(18:2)	Glyma.09G261600	0.813292	pos
2(R)-HPOT	Glyma.04G061300	0.802802	pos
sn-3-O-(geranylgeranyl)glycerol 1-phosphate	Glyma.15G075000	0.965476	pos
sn-3-O-(geranylgeranyl)glycerol 2-phosphate	Glyma.04G239500	0.965476	pos
sn-3-O-(geranylgeranyl)glycerol 3-phosphate	Glyma.13G151900	0.965476	pos
sn-3-O-(geranylgeranyl)glycerol 4-phosphate	Glyma.20G172800	0.965476	pos
10-hydroperoxy-8E,12Z-octadecadienoic acid	Glyma.02G148500	0.800485	pos
10-hydroperoxy-8E,13Z-octadecadienoic acid	Glyma.06G064000	0.810504	pos
10-hydroperoxy-8E,14Z-octadecadienoic acid	Glyma.14G093800	0.837006	pos
10-hydroperoxy-8E,15Z-octadecadienoic acid	Glyma.08G220800	0.842516	pos
10-hydroperoxy-8E,16Z-octadecadienoic acid	Glyma.03G112400	0.846504	pos
10-hydroperoxy-8E,17Z-octadecadienoic acid	Glyma.03G051400	0.84894	pos
10-hydroperoxy-8E,18Z-octadecadienoic acid	Glyma.06G265500	0.885455	pos
10-hydroperoxy-8E,19Z-octadecadienoic acid	Glyma.19G002900	0.894599	pos
10-hydroperoxy-8E,20Z-octadecadienoic acid	Glyma.04G061300	0.943431	pos
12-oxo-9(Z)-dodecenoic acid	Glyma.03G051400	0.803438	pos
12-oxo-10(Z)-dodecenoic acid	Glyma.02G148500	0.808029	pos
12-oxo-11(Z)-dodecenoic acid	Glyma.03G112400	0.815407	pos
12-oxo-12(Z)-dodecenoic acid	Glyma.08G220800	0.828148	pos
12-oxo-13(Z)-dodecenoic acid	Glyma.14G093800	0.837486	pos
12-oxo-14(Z)-dodecenoic acid	Glyma.19G002900	0.845985	pos
12-oxo-15(Z)-dodecenoic acid	Glyma.06G265500	0.85563	pos
12-oxo-16(Z)-dodecenoic acid	Glyma.04G061300	0.863712	pos
PE(18:2(9Z,12Z)/22:4(7Z,10Z,13Z,16Z))	Glyma.04G187300	0.803599	pos
PE(18:2(9Z,12Z)/22:4(7Z,10Z,13Z,17Z))	Glyma.10G173500	0.804638	pos
PE(18:2(9Z,12Z)/22:4(7Z,10Z,13Z,18Z))	Glyma.10G180800	0.806177	pos
PE(18:2(9Z,12Z)/22:4(7Z,10Z,13Z,19Z))	Glyma.06G283300	0.806547	pos
PE(18:2(9Z,12Z)/22:4(7Z,10Z,13Z,20Z))	Glyma.17G119600	0.807908	pos
PE(18:2(9Z,12Z)/22:4(7Z,10Z,13Z,21Z))	Glyma.20G188100	0.814993	pos
PE(18:2(9Z,12Z)/22:4(7Z,10Z,13Z,22Z))	Glyma.09G274000	0.821187	pos
PE(18:2(9Z,12Z)/22:4(7Z,10Z,13Z,23Z))	Glyma.06G284900	0.824297	pos
PE(18:2(9Z,12Z)/22:4(7Z,10Z,13Z,24Z))	Glyma.17G039600	0.827682	pos
PE(18:2(9Z,12Z)/22:4(7Z,10Z,13Z,25Z))	Glyma.07G047900	0.829139	pos
PE(18:2(9Z,12Z)/22:4(7Z,10Z,13Z,26Z))	Glyma.09G211400	0.82914	pos
PE(18:2(9Z,12Z)/22:4(7Z,10Z,13Z,27Z))	Glyma.11G251500	0.829329	pos
PE(18:2(9Z,12Z)/22:4(7Z,10Z,13Z,28Z))	Glyma.08G029400	0.833341	pos
PE(18:2(9Z,12Z)/22:4(7Z,10Z,13Z,29Z))	Glyma.01G063700	0.858188	pos

## Sheet: HO vs LO
source	target	cor	dir
LysoPC(18:0)	Glyma.17G245900	0.720522	pos
LysoPC(18:1)	Glyma.05G109500	0.723124	pos
LysoPC(18:2)	Glyma.12G190500	0.730283	pos
LysoPC(18:3)	Glyma.13G251300	0.732076	pos
LysoPC(18:4)	Glyma.04G216100	0.734011	pos
LysoPC(18:5)	Glyma.02G236200	0.735334	pos
LysoPC(18:6)	Glyma.20G108300	0.735848	pos
LysoPC(18:7)	Glyma.20G193600	0.739572	pos
LysoPC(18:8)	Glyma.08G274200	0.741637	pos
LysoPC(18:9)	Glyma.19G128900	0.742079	pos
LysoPC(18:10)	Glyma.12G051200	0.745623	pos
LysoPC(18:11)	Glyma.06G197700	0.746456	pos
LysoPC(18:12)	Glyma.20G053500	0.747056	pos
LysoPC(18:13)	Glyma.18G053300	0.747482	pos
LysoPC(18:14)	Glyma.16G154100	0.748953	pos
LysoPC(18:15)	Glyma.17G185000	0.754756	pos
LysoPC(18:16)	Glyma.07G154300	0.758783	pos
LysoPC(18:17)	Glyma.02G153900	0.763416	pos
LysoPC(18:18)	Glyma.15G273400	0.766625	pos
LysoPC(18:19)	Glyma.13G346300	0.774239	pos
LysoPC(18:20)	Glyma.19G097700	0.774368	pos
LysoPC(18:21)	Glyma.18G241300	0.7745	pos
LysoPC(18:22)	Glyma.08G203600	0.777008	pos
LysoPC(18:23)	Glyma.01G168500	0.778607	pos
LysoPC(18:24)	Glyma.11G059300	0.788981	pos
LysoPC(18:25)	Glyma.07G130400	0.795636	pos
LysoPC(18:26)	Glyma.10G051500	0.799223	pos
LysoPC(18:27)	Glyma.14G190400	0.804313	pos
LysoPC(18:28)	Glyma.01G195800	0.81109	pos
LysoPC(18:29)	Glyma.09G260100	0.825021	pos
LysoPC(18:30)	Glyma.03G116700	0.869779	pos
2(R)-HPOT	Glyma.15G143400	0.728197	pos
3(R)-HPOT	Glyma.05G019000	0.728918	pos
10-hydroperoxy-8E,12Z-octadecadienoic acid	Glyma.15G066800	0.781985	pos
10-hydroperoxy-8E,13Z-octadecadienoic acid	Glyma.04G177300	0.853901	pos
10-hydroperoxy-8E,14Z-octadecadienoic acid	Glyma.15G143400	0.866437	pos
10-hydroperoxy-8E,15Z-octadecadienoic acid	Glyma.05G019000	0.874563	pos
12-oxo-9(Z)-dodecenoic acid	Glyma.15G066800	0.763336	pos
12-oxo-10(Z)-dodecenoic acid	Glyma.15G143400	0.81727	pos
12-oxo-11(Z)-dodecenoic acid	Glyma.04G177300	0.827223	pos
12-oxo-12(Z)-dodecenoic acid	Glyma.05G019000	0.847119	pos
PE(18:2(9Z,12Z)/22:4(7Z,10Z,13Z,16Z))	Glyma.08G203600	0.724396	pos
PE(18:2(9Z,12Z)/22:4(7Z,10Z,13Z,17Z))	Glyma.17G038800	0.725594	pos
PE(18:2(9Z,12Z)/22:4(7Z,10Z,13Z,18Z))	Glyma.05G109500	0.727247	pos
PE(18:2(9Z,12Z)/22:4(7Z,10Z,13Z,19Z))	Glyma.20G193600	0.72736	pos
PE(18:2(9Z,12Z)/22:4(7Z,10Z,13Z,20Z))	Glyma.08G301100	0.727655	pos
PE(18:2(9Z,12Z)/22:4(7Z,10Z,13Z,21Z))	Glyma.05G122400	0.72886	pos
PE(18:2(9Z,12Z)/22:4(7Z,10Z,13Z,22Z))	Glyma.11G010900	0.731739	pos
PE(18:2(9Z,12Z)/22:4(7Z,10Z,13Z,23Z))	Glyma.10G223200	0.734337	pos
PE(18:2(9Z,12Z)/22:4(7Z,10Z,13Z,24Z))	Glyma.20G016400	0.735798	pos
PE(18:2(9Z,12Z)/22:4(7Z,10Z,13Z,25Z))	Glyma.02G236200	0.740431	pos
PE(18:2(9Z,12Z)/22:4(7Z,10Z,13Z,26Z))	Glyma.01G168500	0.744188	pos
PE(18:2(9Z,12Z)/22:4(7Z,10Z,13Z,27Z))	Glyma.05G157400	0.74704	pos
PE(18:2(9Z,12Z)/22:4(7Z,10Z,13Z,28Z))	Glyma.08G156500	0.751659	pos
PE(18:2(9Z,12Z)/22:4(7Z,10Z,13Z,29Z))	Glyma.12G226000	0.755276	pos
PE(18:2(9Z,12Z)/22:4(7Z,10Z,13Z,30Z))	Glyma.05G098200	0.764966	pos
PE(18:2(9Z,12Z)/22:4(7Z,10Z,13Z,31Z))	Glyma.15G039300	0.766236	pos
PE(18:2(9Z,12Z)/22:4(7Z,10Z,13Z,32Z))	Glyma.11G148000	0.77212	pos
PE(18:2(9Z,12Z)/22:4(7Z,10Z,13Z,33Z))	Glyma.10G142200	0.779612	pos
PE(18:2(9Z,12Z)/22:4(7Z,10Z,13Z,34Z))	Glyma.10G078200	0.784594	pos
PE(18:2(9Z,12Z)/22:4(7Z,10Z,13Z,35Z))	Glyma.11G009800	0.809173	pos
